# Supplementary material for: MicroRNA expression profile of chicken jejunum in different time points Eimeria maxima infection
Source: Front Immunol. 2024 Jan 15;14:1331532. doi: 10.3389/fimmu.2023.1331532 (PMC10823020; doi:10.3389/fimmu.2023.1331532)
Supplement: Supplementary file 1 [file Table_1.xlsx]

## Sheet: Supplementary Table S1
Supplementary Table
Table S 1 Mature miRNA read counts in jejunum samples
miRNAs	Mature sequence	J4C read count	J4I read count	J7C read count	J7I read count
gga-miR-143-3p	UGAGAUGAAGCACUGUAGCUCG	714001	1627680	1365768	1030235
gga-miR-21-5p	UAGCUUAUCAGACUGAUGUUGA	389878	1038722	892564	832316
gga-miR-425-5p	AAUGACACGAUCACUCCCGCUGA	138593	339224	394739	253977
gga-let-7i	UGAGGUAGUAGUUUGUGCUGU	132858	408198	310546	241983
gga-miR-215-5p	AUGACCUAUGAAUUGACAGAC	359084	306401	722333	204178
gga-miR-30d	UGUAAACAUCCCCGACUGGAAG	131842	257121	481255	178733
gga-let-7g-5p	UGAGGUAGUAGUUUGUACAGU	126423	352731	264262	177340
gga-miR-148a-3p	UCAGUGCACUACAGAACUUUGU	98580	344361	265292	155717
gga-miR-194	UGUAACAGCAACUCCAUGUGGA	166134	197134	271630	106898
gga-let-7a-5p	UGAGGUAGUAGGUUGUAUAGUU	146537	410060	378434	318170
gga-miR-22-3p	AAGCUGCCAGUUGAAGAACUGU	71485	74544	109579	60239
gga-miR-2954	CAUCCCCAUUCCACUCCUAGCA	163566	73370	123415	38116
gga-miR-1388a-5p	AGGACUGUCUAACCUGAGAAUG	62643	69996	130996	148123
gga-miR-27b-3p	UUCACAGUGGCUAAGUUCUGC	51095	59499	79977	46832
gga-miR-155	UUAAUGCUAAUCGUGAUAGGGG	9987	50571	34412	25478
gga-miR-1388b-3p	UUCUCAGGUUAGACAGUCCUCG	46203	50204	95521	114191
gga-miR-7b	UGGAAGACUAGUGAUUUUUGUU	2815	3626	3414	3783
gga-miR-132c-3p	CAGUAAGCAGUCUAGAGCCAAG	815	2919	3300	3942
gga-miR-2184a-5p	AACAGUAAGAGUUGAUGUGCGG	498	2200	1668	2279
gga-miR-2184a-5p	AACAGUAAGAGUUGAUGUGCGG	498	2200	1668	2279
gga-miR-204	UUCCCUUUGUCAUCCUAUGCCU	363	1259	1469	2054
gga-miR-6606-5p	GAGGAGCGGGAGGAGCGGGA	2	880	757	1461
gga-miR-1434	GUGCGUGAUGAUGGAAAAUU	469	391	539	403
gga-miR-1329-5p	UACAGUGAUCACGUUACGAUGG	150	375	286	398
gga-miR-223	UGUCAGUUUGUCAAAUACCCC	114	374	1607	2311
gga-miR-3536	CUGCAUACGAGUAGACCCUUUC	663	289	174	99
gga-miR-19b-3p	UGUGCAAAUCCAUGCAAAACUGA	125	282	247	105
gga-miR-1729-5p	AUCCCUUACUCACAUGAGUAGUC	228	248	304	113
gga-miR-1729-5p	AUCCCUUACUCACAUGAGUAGUC	228	248	304	113
gga-miR-142-3p	UGUAGUGUUUCCUACUUUAUGG	148	245	343	150
gga-miR-215-3p	CCUGUCAUUUCUAUAGGCCAAUA	226	184	309	125
gga-miR-216b	AAAUCUCUGCAGGCAAAUGUGA	577	144	15	17
gga-miR-1663-3p	UGGCAUCCAGAACAGCGGUAC	115	111	232	237
gga-miR-1769-5p	CUUCAGGCUUUUCUCACACCUG	7	107	42	49
novel_3	CGGACGAGGCUUCCCGCGCUGC	12	25	27	26
novel_72	UCUGGCUGCUCAGUGCUCUGCU	8	34	27	31
novel_2	UUGGUGGCUGCAUGCUCUCAGC	16	123	19	20
novel_4	AAACGGAUCCGGACAAAUUACCCC	26	22	61	22
novel_110	AACUGCUGUGGAUCUACCUUUGC	56	131	134	18
novel_113	UCAGAAGGCUGCGUGUUC	30	40	13	41
novel_110	AACUGCUGUGGAUCUACCUUUGC	56	131	134	18
